# Supplementary material for: Characteristics in the uterine cavity microbiota of infertile women with hydrosalpinx or endometrial polyps revealed by shotgun metagenomics
Source: Front Med (Lausanne). 2026 Jul 2;13:1825869. doi: 10.3389/fmed.2026.1825869 (PMC13372777; doi:10.3389/fmed.2026.1825869)
Supplement: Supplementary file 2 [file Table_2.xlsx]

## Sheet: Sheet1
Group	AMH	Age(years)	CD138
C	2.86	28	0
C	6.04	25	1
C	3.16	28	0
C	2.51	31	1
C	5.1	34	1
C	5.59	28	1
C	1.18	30	1
C	7.65	28	1
C	13.63	32	0
C	3.14	28	1
C	12	35	1
C	5.72	33	0
C	4.18	34	0
C	5.08	34	1
C	2.05	35	1
C	5.91	33	0
C	4.99	33	0
C	5.6	25	0
C	1.32	26	1
C	2.14	28	1
C	5.24	29	0
C	7.88	34	0
C	1.8	31	0
C	3.12	33	0
C	6.37	28	0
C	2.11	34	1
C	1.52	35	1
C	1.81	33	1
C	3.99	37	0
C	1.88	35	0
C	10.03	38	0
C	2.46	27	1
EM	3.37	28	1
EM	3.08	35	1
EM	4.14	32	1
EM	2.03	31	1
EM	1.21	33	0
EM	2.78	35	1
EM	1.15	35	1
EM	2.84	34	0
EM	2.33	32	1
EM	2.2	32	0
EM	0.91	28	1
EM	1.67	31	0
EM	10.48	28	0
EM	0.91	34	0
EM	2.92	27	0
EM	1.07	35	0
EM	0.88	33	1
EM	5.16	34	1
HD	5.23	31	0
HD	3.16	28	1
HD	3.44	27	1
HD	1.58	36	1
HD	4.25	31	1
HD	3.88	30	1
HD	2.09	37	1
HD	3.43	26	0
HD	3.5	30	0
HD	2.9	31	1
HD	3.91	32	0
EM	2.13	30	1
EM	5.33	28	0
EM	3.91	34	1
EM	8.8	34	0
EM	7.28	36	0
EM	2.96	37	1
EM	4.07	34	1
EM	6.19	37	1
EM	1.89	31	0
EM	6.27	33	1
EM	3.55	34	1
EM	4.23	30	1
EM	1.6	36	1
EM	3.83	33	0
