# Supplementary material for: Characteristics in the uterine cavity microbiota of infertile women with hydrosalpinx or endometrial polyps revealed by shotgun metagenomics
Source: Front Med (Lausanne). 2026 Jul 2;13:1825869. doi: 10.3389/fmed.2026.1825869 (PMC13372777; doi:10.3389/fmed.2026.1825869)
Supplement: Supplementary file 3 [file Table_3.xlsx]

## Sheet: Table S1
Supplementary Table S3 LEfSe-identified differentially abundant microbial taxa across C, EM, and HD groups, with taxonomic hierarchy, LDA scores, and statistical significance
Bacterial name	Taxonomic rank	Log10AverageAbundance	Group	LDA score	Kruskal-Wallis test p-values
Bacteria	Kingdom	6	HD	4.84108	0.00324695
Actinobacteria	Phylum	5.41828	C	4.91516	0.0151776
Actinomycetia	Class	5.4157	C	4.91113	0.0151776
Micrococcales	Order	5.18601	C	4.84186	0.0230029
Propionibacteriales	Order	5.12861	C	4.66323	0.0118407
Propionibacteriaceae	Family	5.12618	C	4.65736	0.0118407
Cutibacterium	Genus	5.11928	C	4.65257	0.0143727
Cutibacterium_acnes	Species	5.09656	C	4.61603	0.0203061
Bacillales	Order	5.04723	EM	4.48272	0.0297043
Bacteroidetes	Phylum	4.96404	HD	4.58864	0.00596786
Effusibacillus_pohliae	Species	4.90525	C	4.37379	0.0110846
Alicyclobacillaceae	Family	4.90525	C	4.36108	0.0110846
Effusibacillus	Genus	4.90525	C	4.35842	0.0110846
Gammaproteobacteria	Class	4.74165	C	4.4868	0.0204858
Micrococcaceae	Family	4.70944	C	4.27884	0.0145931
Moraxellales	Order	4.70437	EM	4.48894	0.0461162
Moraxellaceae	Family	4.70437	EM	4.45901	0.0461162
Staphylococcus	Genus	4.59132	EM	4.16956	0.0285253
Staphylococcaceae	Family	4.59132	EM	4.16676	0.0259453
Gardnerella_vaginalis	Species	4.52265	C	4.2717	0.0474326
Gardnerella	Genus	4.52265	C	4.2505	0.0474326
Betaproteobacteria	Class	4.41371	EM	3.93033	0.0470333
Eukaryota	Kingdom	4.3199	EM	3.85926	0.000154909
Staphylococcus_hominis	Species	4.16664	C	3.93684	0.0499333
Rothia	Genus	4.1457	C	3.80199	0.0397481
Sphingomonadales	Order	4.07647	C	3.81073	0.0224036
Rothia_amarae	Species	4.0758	C	3.70035	0.0226732
Sphingomonadaceae	Family	4.07258	C	3.81838	0.0224036
Sphingomonas	Genus	4.071	C	3.84104	0.0224036
Burkholderiales	Order	3.93693	C	3.64822	0.00301551
Micrococcus	Genus	3.83768	C	3.57938	0.0123599
Micrococcus_luteus	Species	3.77005	C	3.46802	0.0258246
Comamonadaceae	Family	3.70913	C	3.48607	0.0285985
Staphylococcus_epidermidis	Species	3.63775	C	3.31551	0.00392012
Flavobacteriales	Order	3.57116	C	3.30572	0.0474326
Flavobacteriia	Class	3.57116	C	3.2575	0.0474326
Weeksellaceae	Family	3.55947	C	3.28165	0.0474326
Pseudomonadaceae	Family	3.53301	C	3.24838	0.0265023
Pseudomonas	Genus	3.53301	C	3.22544	0.0265023
Pseudomonadales	Order	3.53301	C	3.22157	0.0265023
Malasseziomycetes	Class	3.36502	C	3.1281	3.42608e-05
Malasseziales	Order	3.36502	C	3.12807	3.42608e-05
Malassezia	Genus	3.36502	C	3.12804	3.42608e-05
Malasseziaceae	Family	3.36502	C	3.12804	3.42608e-05
Basidiomycota	Phylum	3.36502	C	3.12786	3.42608e-05
Malassezia_restricta	Species	3.27912	C	3.04792	0.00010958
Sphingobacteriia	Class	3.2247	C	2.85075	0.00140839
Sphingobacteriales	Order	3.2247	C	2.85049	0.00140839
Sphingobacteriaceae	Family	3.2247	C	2.85037	0.00140839
Pedobacter	Genus	3.21155	C	2.83743	0.00146517
Pedobacter_caeni	Species	3.19316	C	2.8269	0.00164795
Malassezia_globosa	Species	2.61157	C	2.33235	0.00270556
